# Supplementary material for: Does Acute Caffeine Supplementation Improve Physical Performance in Female Team-Sport Athletes? Evidence from a Systematic Review and Meta-Analysis
Source: Nutrients. 2021 Oct 19;13(10):3663. doi: 10.3390/nu13103663 (PMC8538965; doi:10.3390/nu13103663)
Supplement: Supplementary file 1 [file nutrients-13-03663-s001.zip]

Archive with 1 entries (1 files):
- nutrients-1392790-supplementary.pdf
